# Supplementary material for: A TP53-Associated Immune Prognostic Signature for the Prediction of Overall Survival and Therapeutic Responses in Muscle-Invasive Bladder Cancer
Source: Front Immunol. 2020 Dec 17;11:590618. doi: 10.3389/fimmu.2020.590618 (PMC7774015; doi:10.3389/fimmu.2020.590618)
Supplement: Supplementary file 10 [file Table_1.xlsx]

## Sheet: Sheet1
Table S1. The differentially expressed gene analysis results by ‘edgeR’ package
gene_symbol	logFC	logCPM	PValue	FDR
ADIPOQ	-2.24384	3.85107	0.000105845	0.00163472
AGRP	2.35361	3.77909	3.02156e-15	3.77997e-13
AGTR2	-1.98121	0.86656	1.44737e-06	3.7722e-05
AMBN	-4.55747	1.69788	1.30376e-13	1.165e-11
ANGPTL3	-1.54761	1.82533	4.48307e-08	1.55787e-06
ANGPTL5	3.13276	1.27824	6.62969e-17	9.21526e-15
APOBEC3A	1.37488	5.90039	0.000389707	0.00451411
BMP4	-1.10476	6.97288	0.00553325	0.0416993
BMP7	-1.18272	7.8956	0.00568364	0.0425762
CCL24	1.13619	2.86453	0.00103682	0.0103288
CCL28	1.1467	5.36256	0.00155229	0.0146008
CCL7	1.21698	2.06982	0.000277301	0.00345964
CD1C	-1.82624	4.37688	1.98652e-09	9.5582e-08
CD244	-1.69766	5.19908	1.84882e-08	7.22775e-07
CD70	1.43366	4.35718	0.000144294	0.00202822
CD79A	-1.1027	7.36567	3.98936e-08	1.42591e-06
CD79B	-2.33561	6.39974	1.64097e-08	6.62211e-07
CGB5	3.39591	4.85553	1.16443e-12	9.71134e-11
CGB8	3.90309	3.84209	2.56023e-14	2.66904e-12
CHGA	2.11125	3.74002	3.81707e-11	2.38758e-09
CMA1	-1.92867	4.00435	1.65217e-14	1.87897e-12
CNTFR	1.35293	4.07367	5.72947e-05	0.000981859
CR2	-2.452	6.45042	1.61281e-09	8.07048e-08
CRABP1	2.00455	3.11744	4.6754e-10	2.7852e-08
CSF2	1.01	2.97067	0.00307572	0.0251137
CSPG5	1.24907	4.25199	3.10639e-12	2.42881e-10
CTSE	-1.28485	8.61134	0.000212206	0.00276531
CXCL10	1.04814	8.48148	0.000334599	0.0039865
CXCL14	-1.56559	9.4565	4.05338e-09	1.74854e-07
DEFB136	-2.36805	3.54741	2.42245e-05	0.000473514
EPGN	1.33279	4.25535	0.000242379	0.00309405
FAM19A1	1.16013	0.664485	4.44968e-06	9.8663e-05
FAM3D	-1.70521	7.1799	6.77062e-05	0.00111448
FCGR3A	1.07158	8.51292	0.000825572	0.00846549
FGF19	-4.34149	4.43081	8.4205e-14	8.10311e-12
FGF3	-7.13582	4.84999	5.15897e-24	2.15129e-21
FGF5	1.35089	2.43217	0.000166412	0.00228771
FGF8	-4.51003	3.86365	2.97755e-30	1.86246e-27
GCGR	1.50587	1.54556	1.34059e-06	3.56824e-05
GDF5	2.2014	1.76156	2.49178e-11	1.64064e-09
GKN1	-2.46951	3.81035	2.40708e-07	7.00293e-06
GPR32	1.65538	1.11281	0.00309153	0.0251137
HLA-DQA2	1.90416	7.95108	1.75655e-07	5.35963e-06
HNF4A	-1.34351	3.18431	5.32028e-05	0.000937419
HSPA6	1.88518	7.80844	3.33813e-06	7.87926e-05
HTR3A	-3.26432	4.30439	1.04389e-09	5.67783e-08
IFNK	2.48464	1.47608	2.56107e-08	9.70878e-07
IGF1	-1.4735	3.84424	4.15877e-05	0.00077651
IL12RB2	1.01341	3.90329	0.00294133	0.0243682
IL13RA2	1.471	5.14059	2.63225e-09	1.17605e-07
IL1R2	1.01634	5.53192	0.0061154	0.0452684
IL25	-1.17883	3.45819	0.000230452	0.00297212
IL26	-1.24278	0.577404	0.000256237	0.0032379
IL4	-2.72087	1.39868	3.54993e-18	7.4016e-16
INHBE	1.23255	2.56105	7.46756e-06	0.000161067
KCNH2	-1.62269	6.38918	9.13709e-09	3.81017e-07
LCN1	-1.1511	0.616778	0.00011188	0.00165807
LCN12	-1.04437	3.82016	0.00280677	0.0235656
LCN15	-3.0223	3.09331	2.36399e-11	1.64064e-09
LCN6	-2.25756	1.2627	7.09249e-12	5.21924e-10
LEAP2	-1.56078	5.78881	4.49544e-06	9.8663e-05
LHCGR	-3.59879	1.42899	3.83672e-17	6.54703e-15
LTB4R	1.0622	6.97415	0.00154799	0.0146008
LTF	1.21548	9.30599	0.000396562	0.00452606
MUC5AC	-2.28049	5.81626	4.47198e-06	9.8663e-05
NOD1	3.39388	10.7547	5.81671e-34	7.2767e-31
NOS1	1.16174	1.82861	0.000406971	0.00458667
NPPB	-1.98514	3.10562	1.39866e-09	7.29049e-08
NRG2	-1.56462	3.7887	9.58262e-06	0.000203184
OPRK1	2.46986	2.81884	3.21917e-08	1.18447e-06
ORM1	1.64182	2.6104	0.000134261	0.00190865
PAK3	1.17172	3.14679	1.93e-05	0.000383244
PENK	-1.27227	1.80646	0.000447696	0.00492633
PGC	-1.24667	3.92403	0.00551492	0.0416993
PLCG2	-1.05346	8.07332	1.92078e-05	0.000383244
PMP2	-2.14812	1.80723	1.01144e-07	3.32977e-06
PPBP	1.01824	3.37525	0.00574644	0.0427904
PRKCG	1.27318	1.92358	1.67039e-06	4.17932e-05
PRL	-1.6324	3.24123	0.00208227	0.0186066
PROK1	-1.68157	1.22643	1.32625e-07	4.14784e-06
PTHLH	1.34523	8.28197	0.00165427	0.0151196
PTN	1.11518	9.31666	0.000822075	0.00846549
RAET1L	1.06759	3.94589	1.55889e-06	3.97994e-05
RFXAP	1.18522	9.19214	7.47175e-05	0.00121392
S100A3	-4.18768	8.6196	4.18675e-17	6.54703e-15
S100A7	1.76129	10.4321	5.56781e-07	1.58303e-05
SFTPA2	-1.42105	4.77635	5.0454e-05	0.000901686
SPINK5	1.2763	7.43833	0.000156498	0.00217532
SPP1	1.2768	11.2391	0.00410774	0.0329409
SSTR5	-1.76663	1.65905	1.27579e-06	3.46959e-05
TMSB15A	1.18772	5.2307	7.42612e-08	2.51083e-06
TNFRSF10C	-1.10005	4.03743	0.000560221	0.00609423
TNFRSF13B	-1.20803	2.60315	0.000920915	0.00936638
TNFRSF13C	-1.03461	5.55638	1.16979e-07	3.75231e-06
TRH	-4.63054	2.08485	1.05631e-22	3.30361e-20
TYMP	1.02691	10.2463	0.000110279	0.00165807
UCN3	1.34511	0.094935	0.0001164	0.00169321
VGF	1.96005	5.59333	8.81404e-19	2.20527e-16
VIP	1.10257	3.67138	2.53866e-05	0.000488595
