# Supplementary material for: A TP53-Associated Immune Prognostic Signature for the Prediction of Overall Survival and Therapeutic Responses in Muscle-Invasive Bladder Cancer
Source: Front Immunol. 2020 Dec 17;11:590618. doi: 10.3389/fimmu.2020.590618 (PMC7774015; doi:10.3389/fimmu.2020.590618)
Supplement: Supplementary file 11 [file Table_2.xlsx]

## Sheet: Sheet1
Table S2. The results of univariate Cox regression analysis in TCGA cohort.
gene_symbol	Hazard_Ratio	HR.95CI (low)	HR.95CI (high)	P_Value
CGB5	1.23	1.09	1.38	0.001
CGB8	1.15	1.02	1.3	0.021
CTSE	0.71	0.6	0.84	<0.001
DES	1.21	1.05	1.4	0.009
GKN1	0.82	0.67	1	0.045
IGF1	1.24	1.08	1.42	0.002
KLK7	1.14	1.01	1.3	0.039
ORM1	0.81	0.66	0.99	0.039
PENK	1.18	1.04	1.34	0.012
PPBP	1.18	1.04	1.34	0.009
PTHLH	1.18	1.02	1.36	0.024
S100A7	1.15	1	1.32	0.049
SPP1	1.16	1	1.34	0.048
