# Supplementary material for: A TP53-Associated Immune Prognostic Signature for the Prediction of Overall Survival and Therapeutic Responses in Muscle-Invasive Bladder Cancer
Source: Front Immunol. 2020 Dec 17;11:590618. doi: 10.3389/fimmu.2020.590618 (PMC7774015; doi:10.3389/fimmu.2020.590618)
Supplement: Supplementary file 12 [file Table_3.xlsx]

## Sheet: Sheet1
Table S3. The riskscore of each MIBC patients calculated by TIPS in TCGA cohort.
id	survival_time (days)	survival_status (0-alive; 1-death)	CTSE	ORM1	PTHLH	Riskscore
TCGA-K4-A5RJ-01A-11R-A28M-07	531	0	-0.871631	7.69003	-1.07048	-3.07186
TCGA-UY-A9PE-01A-11R-A38B-07	186	0	-0.0464596	6.18641	-0.778093	-2.71245
TCGA-ZF-AA4X-01A-11R-A38B-07	2015	0	1.55707	4.32751	-1.25438	-2.63806
TCGA-ZF-A9RM-01A-11R-A38B-07	1434	0	0.0717224	4.94526	-1.17945	-2.30549
TCGA-KQ-A41Q-01A-11R-A33J-07	1408	0	1.76785	2.09944	-0.932432	-1.72974
TCGA-UY-A9PH-01A-11R-A38B-07	1538	0	1.64694	2.24029	-0.641643	-1.69231
TCGA-BT-A3PJ-01A-21R-A220-07	778	0	-0.988176	5.03588	1.51474	-1.47217
TCGA-4Z-AA83-01A-11R-A39I-07	1995	0	2.02402	1.85702	0.728366	-1.44549
TCGA-UY-A78L-01A-12R-A33J-07	1111	0	1.21914	1.75385	-0.636642	-1.32031
TCGA-CF-A8HX-01A-11R-A36F-07	340	0	0.625394	2.07091	-1.12261	-1.30453
TCGA-UY-A78O-01A-12R-A33J-07	2279	0	2.08302	0.742518	-0.966965	-1.28862
TCGA-ZF-A9R4-01A-11R-A38B-07	908	0	0.351392	2.21173	-1.16482	-1.26399
TCGA-XF-A9SK-01A-11R-A42T-07	479	1	0.77816	2.22066	-0.139164	-1.25982
TCGA-CU-A72E-01A-12R-A33J-07	407	1	-0.75794	3.77074	0.232722	-1.24855
TCGA-DK-A2I2-01A-11R-A180-07	234	1	-0.941092	4.20169	0.907155	-1.24347
TCGA-4Z-AA80-01A-11R-A39I-07	19	1	0.433496	2.07203	-1.17106	-1.2384
TCGA-KQ-A41R-01A-21R-A352-07	1331	0	-0.482662	2.89583	-1.19081	-1.23045
TCGA-CU-A5W6-01A-11R-A28M-07	55	1	-0.108364	2.48911	-0.655886	-1.11467
TCGA-FD-A5BS-01A-21R-A26T-07	1615	0	1.43954	1.15869	-0.373485	-1.11156
TCGA-BT-A3PK-01A-21R-A220-07	299	1	-0.970981	4.12622	1.43352	-1.11063
TCGA-E7-A8O7-01A-11R-A36F-07	459	0	2.77436	-0.32136	-0.916952	-1.10291
TCGA-GU-A763-01A-11R-A32O-07	983	0	2.79793	-0.462554	-1.11072	-1.08574
TCGA-CF-A47S-01A-11R-A23W-07	328	0	2.87595	-0.428968	-0.799564	-1.07738
TCGA-LT-A8JT-01A-11R-A36F-07	632	0	2.85153	-0.462554	-0.891768	-1.06942
TCGA-FD-A6TB-01A-12R-A33J-07	564	0	0.00780897	2.14626	-0.742499	-1.0307
TCGA-CF-A5U8-01A-11R-A28M-07	393	0	2.77492	-0.382655	-0.486677	-1.00424
TCGA-BT-A2LB-01A-11R-A18C-07	485	1	2.16843	0.341359	0.0945845	-0.972977
TCGA-4Z-AA7O-01A-31R-A39I-07	505	0	2.88227	-0.462554	-0.200061	-0.963821
TCGA-4Z-AA89-01A-11R-A39I-07	1014	0	2.845	-0.462554	-0.218955	-0.952501
TCGA-UY-A9PB-01A-11R-A38B-07	886	0	-0.986915	3.90808	1.88886	-0.935391
TCGA-BT-A20J-01A-11R-A14Y-07	571	1	1.89657	0.118014	-0.723743	-0.912264
TCGA-CF-A47V-01A-11R-A23W-07	374	0	2.56401	-0.462554	-0.549979	-0.899189
TCGA-ZF-AA4T-01A-11R-A38B-07	590	1	1.17639	0.602135	-1.06182	-0.892197
TCGA-XF-A8HI-01A-11R-A38B-07	536	1	2.57803	-0.371047	-0.233376	-0.889268
TCGA-KQ-A41N-01A-11R-A33J-07	1581	0	0.630536	1.08041	-1.03904	-0.876317
TCGA-DK-A6AV-01A-12R-A30C-07	1924	0	1.16769	0.967751	-0.0602029	-0.872087
TCGA-KQ-A41O-01A-12R-A352-07	1516	0	2.37489	-0.392016	-0.648726	-0.871842
TCGA-XF-AAMQ-01A-11R-A42T-07	2146	0	2.19776	-0.247253	-0.667958	-0.866834
TCGA-CF-A47Y-01A-11R-A23W-07	368	0	2.31548	-0.462554	-0.888807	-0.859862
TCGA-GD-A2C5-01A-12R-A180-07	800	0	2.29393	-0.397858	-0.654795	-0.838849
TCGA-FD-A43U-01A-11R-A23W-07	627	0	2.01037	-0.218632	-0.628177	-0.79901
TCGA-FD-A6TE-01A-12R-A33J-07	371	0	0.761426	0.89487	-0.725217	-0.796088
TCGA-BL-A5ZZ-01A-31R-A30C-07	372	0	-1.01784	3.02621	0.538214	-0.782554
TCGA-G2-AA3B-01A-11R-A39I-07	1979	0	1.89688	-0.462554	-1.23822	-0.756006
TCGA-DK-A2I1-01A-11R-A180-07	538	0	2.09863	-0.350806	-0.481713	-0.753018
TCGA-G2-A2EK-01A-22R-A18C-07	478	0	1.68233	-0.259641	-1.11296	-0.736264
TCGA-DK-A1AA-01A-11R-A13Y-07	570	0	2.96316	-0.341324	1.70997	-0.721583
TCGA-DK-A6B0-01A-11R-A31N-07	2296	0	1.85631	-0.462554	-1.12522	-0.720977
TCGA-FD-A62O-01A-11R-A30C-07	213	1	2.11489	-0.375481	-0.310713	-0.719926
TCGA-YF-AA3L-01A-11R-A38B-07	359	0	0.197489	1.09403	-1.03981	-0.713283
TCGA-DK-AA74-01A-11R-A39I-07	1683	0	-0.0236329	2.0976	1.06581	-0.690589
TCGA-E7-A519-01A-11R-A26T-07	501	0	1.54883	-0.275774	-1.16785	-0.686753
TCGA-UY-A9PF-01A-11R-A38B-07	115	0	0.150372	1.28714	-0.499057	-0.684082
TCGA-GV-A40G-01A-11R-A23N-07	572	0	0.52627	0.656362	-1.11417	-0.670327
TCGA-ZF-A9RL-01A-11R-A38B-07	2664	0	1.56122	-0.363182	-1.21077	-0.662172
TCGA-ZF-AA51-01A-21R-A39I-07	1689	0	1.92111	-0.279392	-0.143334	-0.656257
TCGA-UY-A8OD-01A-11R-A36F-07	3383	0	-0.547881	1.83632	-0.573841	-0.655135
TCGA-GU-A42P-01A-11R-A23W-07	327	1	0.489226	0.846705	-0.599439	-0.648319
TCGA-CU-A3QU-01A-11R-A22U-07	156	0	1.47814	-0.324795	-1.22368	-0.648086
TCGA-5N-A9KI-01A-31R-A42T-07	75	1	1.48206	-0.164073	-0.735922	-0.634198
TCGA-2F-A9KQ-01A-11R-A38B-07	2844	0	1.23503	0.377892	0.105733	-0.622402
TCGA-XF-A9SI-01A-11R-A39I-07	2388	0	1.58736	-0.200017	-0.511427	-0.622007
TCGA-FJ-A3Z9-01A-11R-A26T-07	380	1	1.85884	-0.462554	-0.469383	-0.610471
TCGA-C4-A0EZ-01A-21R-A24X-07	269	1	-1.0161	1.91134	-1.10475	-0.594291
TCGA-ZF-A9R0-01A-11R-A38B-07	670	1	0.359414	0.71378	-0.836565	-0.582175
TCGA-E7-A5KF-01A-11R-A28M-07	20	0	1.42248	-0.462554	-1.13004	-0.552602
TCGA-GC-A3OO-01A-11R-A22U-07	474	0	1.53176	-0.369286	-0.598698	-0.544063
TCGA-ZF-AA52-01A-12R-A39I-07	1061	1	1.73014	-0.270484	0.162538	-0.533521
TCGA-E7-A97P-01A-11R-A38B-07	431	1	0.067856	1.53149	0.812942	-0.531491
TCGA-E7-A6ME-01A-22R-A32O-07	720	0	1.12374	-0.158442	-0.839105	-0.51436
TCGA-E7-A7DU-01A-11R-A32O-07	28	0	1.50097	-0.117863	0.140538	-0.511986
TCGA-ZF-AA5P-01A-11R-A39I-07	367	0	0.431617	0.753574	-0.0773299	-0.497978
TCGA-E7-A677-01A-11R-A30C-07	808	0	1.73785	-0.462554	-0.0209191	-0.487044
TCGA-DK-AA6L-01A-11R-A39I-07	1146	1	1.21579	0.0531185	0.0735534	-0.483965
TCGA-DK-A6B6-01A-11R-A30C-07	1099	0	1.19766	-0.462554	-1.23022	-0.481953
TCGA-DK-A6B5-01A-11R-A31N-07	1520	0	-0.797111	1.60142	-0.685564	-0.478267
TCGA-XF-AAN1-01A-31R-A42T-07	927	1	1.33409	-0.462554	-0.894227	-0.478043
TCGA-BT-A20W-01A-21R-A14Y-07	250	1	1.31204	-0.462554	-0.911693	-0.472411
TCGA-4Z-AA7W-01A-11R-A39I-07	828	0	0.0582555	0.743693	-0.750907	-0.462725
TCGA-GV-A3JX-01A-11R-A20F-07	573	0	1.17136	-0.330182	-0.827012	-0.458747
TCGA-ZF-A9R3-01A-11R-A38B-07	935	1	1.61248	-0.462554	-0.101036	-0.451773
TCGA-BT-A20T-01A-11R-A14Y-07	446	1	1.01337	0.0875876	0.0442078	-0.424486
TCGA-FD-A62N-01A-11R-A30C-07	81	0	-0.184962	1.18188	0.0304862	-0.419073
TCGA-DK-A2I4-01A-11R-A21D-07	4280	0	1.39822	-0.336975	-0.0672946	-0.415218
TCGA-FD-A6TA-01A-12R-A33J-07	1884	0	0.731058	0.138214	-0.401835	-0.411474
TCGA-ZF-AA4R-01A-11R-A38B-07	1021	1	0.147328	0.985689	0.362896	-0.409755
TCGA-FD-A43X-01A-11R-A23W-07	108	0	1.66494	-0.462554	0.283832	-0.406803
TCGA-4Z-AA7Y-01A-11R-A39I-07	1500	0	1.95634	-0.462554	1.02504	-0.394444
TCGA-XF-A8HB-01A-11R-A36F-07	1350	0	0.247354	0.289655	-1.02247	-0.391944
TCGA-XF-A9SZ-01A-11R-A39I-07	847	1	-0.00304154	1.13524	0.525676	-0.38625
TCGA-DK-A6AW-01A-11R-A30C-07	1598	0	0.460563	0.360739	-0.241469	-0.37218
TCGA-CF-A47X-01A-31R-A23W-07	378	0	0.949594	-0.462554	-1.10769	-0.364376
TCGA-UY-A78P-01A-12R-A36F-07	2346	0	-0.0375028	1.37636	1.21546	-0.356816
TCGA-GV-A3QK-01B-11R-A23N-07	820	0	1.03162	-0.416096	-0.753846	-0.355724
TCGA-FD-A6TD-01A-51R-A33J-07	380	1	-0.168551	1.46231	1.14302	-0.354122
TCGA-ZF-AA5N-01A-11R-A42T-07	166	1	1.10535	-0.462554	-0.639972	-0.345611
TCGA-DK-AA77-01A-11R-A39I-07	609	0	1.83403	-0.462554	1.13631	-0.327825
TCGA-UY-A9PD-01A-11R-A38B-07	534	0	0.895681	-0.33885	-0.698318	-0.325713
TCGA-XF-AAMJ-01A-11R-A42T-07	1646	1	1.20265	-0.347276	0.114218	-0.303759
TCGA-UY-A78K-01A-11R-A33J-07	528	1	-0.739346	0.926812	-1.18054	-0.301607
TCGA-FD-A3B8-01A-31R-A20F-07	378	0	0.64349	0.120507	0.0300576	-0.296464
TCGA-FD-A6TC-01A-21R-A33J-07	184	0	1.05653	-0.375736	-0.230254	-0.29338
TCGA-4Z-AA84-01A-11R-A39I-07	453	0	-0.216175	1.01633	0.345245	-0.283861
TCGA-CF-A9FF-01A-11R-A38B-07	356	0	0.967325	-0.384295	-0.396006	-0.283174
TCGA-GV-A3QF-01A-31R-A22U-07	608	1	0.104249	0.0561565	-1.26615	-0.279489
TCGA-XF-A8HH-01A-11R-A38B-07	56	1	-0.948703	1.16571	-0.925738	-0.27698
TCGA-GV-A3JZ-01A-11R-A21D-07	594	0	0.796232	-0.353327	-0.62804	-0.2689
TCGA-DK-AA6S-01A-21R-A39I-07	4977	0	1.1338	-0.364397	0.121583	-0.268466
TCGA-ZF-A9R7-01A-11R-A38B-07	656	0	0.375194	-0.0726793	-0.847663	-0.259903
TCGA-4Z-AA7N-01A-11R-A39I-07	1347	1	1.04552	-0.462554	-0.266578	-0.258799
TCGA-DK-A1AD-01A-11R-A13Y-07	3371	0	0.707099	-0.462554	-1.01588	-0.254197
TCGA-FD-A5BZ-01A-11R-A28M-07	823	1	1.37258	-0.462554	0.538755	-0.249446
TCGA-XF-AAML-01A-11R-A42T-07	229	1	0.610471	-0.462554	-1.20177	-0.248112
TCGA-E7-A7DV-01A-11R-A33J-07	37	0	-1.02158	1.62925	0.230065	-0.246758
TCGA-DK-A3IK-01A-32R-A21D-07	144	1	0.898615	-0.415607	-0.403443	-0.244491
TCGA-YC-A8S6-01A-31R-A38B-07	289	0	1.58412	-0.221916	1.71118	-0.2337
TCGA-HQ-A2OE-01A-11R-A206-07	1157	0	0.588766	-0.462554	-1.13414	-0.22815
TCGA-DK-A1AG-01A-11R-A13Y-07	468	0	1.24784	-0.180966	1.07613	-0.227709
TCGA-CF-A47T-01A-11R-A23W-07	380	1	0.77318	-0.462554	-0.684819	-0.223687
TCGA-XF-A8HC-01A-11R-A36F-07	197	1	0.434393	-0.369559	-1.22684	-0.222761
TCGA-CF-A3MG-01A-11R-A20F-07	364	0	1.17112	-0.462554	0.254935	-0.219126
TCGA-XF-A8HE-01A-11R-A36F-07	3762	0	-0.656998	1.59143	1.13572	-0.219098
TCGA-K4-A54R-01A-11R-A26T-07	830	0	0.831187	-0.133946	0.291762	-0.218306
TCGA-DK-AA6P-01A-11R-A39I-07	450	0	0.590224	-0.462554	-1.07262	-0.21826
TCGA-K4-A6MB-01A-11R-A31N-07	462	0	0.89611	-0.462554	-0.273886	-0.201771
TCGA-DK-A1AF-01A-11R-A13Y-07	528	0	1.15251	-0.0179678	1.43107	-0.198648
TCGA-XF-A9SV-01A-21R-A42T-07	383	1	1.08162	-0.462554	0.195101	-0.194392
TCGA-E7-A97Q-01A-11R-A38B-07	242	1	0.758898	-0.462554	-0.532323	-0.192192
TCGA-GU-A764-01A-11R-A352-07	601	0	-0.997268	1.4092	0.0692735	-0.191152
TCGA-HQ-A2OF-01A-11R-A26T-07	1919	0	-0.71106	0.666751	-1.05663	-0.182348
TCGA-4Z-AA81-01A-11R-A39I-07	1252	1	1.24176	-0.462554	0.634741	-0.182109
TCGA-FD-A3NA-01A-11R-A21D-07	1818	0	1.10298	-0.219026	0.962445	-0.174557
TCGA-XF-A9SM-01A-11R-A42T-07	1033	0	-0.80213	1.25464	0.249825	-0.171646
TCGA-ZF-A9RF-01A-11R-A38B-07	1921	0	-0.988778	1.03842	-0.712234	-0.171591
TCGA-CF-A3MH-01A-11R-A20F-07	392	0	0.997856	-0.462554	0.154058	-0.168701
TCGA-E7-A8O8-01A-11R-A36F-07	13	0	0.421556	-0.462554	-1.14871	-0.165416
TCGA-DK-A1A6-01A-11R-A13Y-07	1991	0	0.597699	-0.462554	-0.719935	-0.161219
TCGA-ZF-A9RN-01A-11R-A42T-07	606	1	-0.156689	0.0723717	-1.1228	-0.160163
TCGA-GU-A767-01A-11R-A32O-07	142	1	0.559408	-0.462554	-0.749696	-0.151345
TCGA-E7-A6MF-01A-12R-A32O-07	739	0	0.204539	-0.359422	-1.2204	-0.136281
TCGA-BT-A42C-01A-11R-A23N-07	860	0	0.312553	0.00748078	-0.0635445	-0.13584
TCGA-KQ-A41S-01A-12R-A33J-07	35	0	0.41058	-0.258718	-0.494903	-0.135598
TCGA-ZF-A9R9-01A-11R-A38B-07	851	1	0.259278	-0.0959982	-0.427212	-0.133425
TCGA-R3-A69X-01A-22R-A30C-07	427	0	0.571088	-0.462554	-0.59284	-0.129234
TCGA-CF-A7I0-01A-22R-A352-07	363	0	0.383018	-0.386712	-0.793683	-0.121884
TCGA-ZF-A9RC-01A-11R-A38B-07	2827	0	-0.963793	1.53217	0.857974	-0.121776
TCGA-FD-A3SQ-01A-21R-A22U-07	1403	1	0.754298	-0.462554	-0.123274	-0.12086
TCGA-DK-A3X1-01A-12R-A22U-07	1980	0	0.446766	-0.462554	-0.828575	-0.120824
TCGA-GU-A762-01A-11R-A33J-07	229	1	-0.927824	1.28715	0.347219	-0.119723
TCGA-K4-AAQO-01A-11R-A38B-07	354	0	-0.331197	0.442699	-0.320036	-0.111173
TCGA-XF-A9T3-01A-11R-A42T-07	67	0	0.953527	-0.462554	0.395313	-0.1104
TCGA-FT-A61P-01A-11R-A30C-07	332	0	1.01372	-0.462554	0.544412	-0.10853
TCGA-XF-AAMH-01A-11R-A42T-07	339	1	0.33508	0.592387	1.61742	-0.104523
TCGA-4Z-AA7S-01A-11R-A39I-07	1049	1	0.301399	-0.371445	-0.8352	-0.103523
TCGA-LT-A5Z6-01A-11R-A28M-07	467	0	0.30054	-0.462554	-1.06159	-0.103409
TCGA-ZF-A9R1-01A-11R-A39I-07	762	0	0.559829	-0.462554	-0.428831	-0.0969619
TCGA-CF-A3MF-01A-12R-A21D-07	377	0	0.279514	-0.462554	-1.06341	-0.0955178
TCGA-E7-A678-01A-11R-A30C-07	787	0	0.379066	-0.462554	-0.805249	-0.0904557
TCGA-GD-A3OP-01A-21R-A220-07	63	0	0.40785	-0.462554	-0.73096	-0.0890521
TCGA-2F-A9KP-01A-11R-A38B-07	359	1	-0.373814	0.239998	-0.744246	-0.0815334
TCGA-GD-A3OS-01A-12R-A220-07	629	0	-1.02903	1.16681	0.12489	-0.0675058
TCGA-HQ-A5NE-01A-12R-A28M-07	365	1	0.950119	-0.104032	1.53311	-0.0662239
TCGA-CU-A3YL-01A-11R-A22U-07	893	0	0.314292	-0.391383	-0.628341	-0.0650111
TCGA-KQ-A41P-01A-12R-A33J-07	1078	0	0.185402	-0.462554	-1.07323	-0.060484
TCGA-E7-A4XJ-01A-11R-A26T-07	67	1	0.449804	-0.462554	-0.437436	-0.0555152
TCGA-GD-A3OQ-01A-32R-A220-07	94	0	1.38617	-0.462554	1.72059	-0.0538352
TCGA-E5-A4U1-01A-11R-A31N-07	1164	0	0.109858	-0.462554	-1.18593	-0.05018
TCGA-GV-A3QH-01A-11R-A220-07	254	1	-0.0444774	-0.341136	-1.23117	-0.0486753
TCGA-FD-A43P-01A-31R-A23W-07	820	0	0.2399	-0.397252	-0.686446	-0.0434109
TCGA-SY-A9G5-01A-11R-A38B-07	1169	0	0.734866	-0.462554	0.292987	-0.0425174
TCGA-XF-AAMY-01A-11R-A42T-07	2968	0	-0.523594	0.238237	-0.832672	-0.0374125
TCGA-UY-A9PA-01A-11R-A38B-07	1057	0	1.15726	-0.462554	1.33468	-0.0301648
TCGA-BT-A20Q-01A-11R-A14Y-07	584	1	0.497736	-0.462554	-0.108736	-0.0183297
TCGA-XF-A9SH-01A-11R-A39I-07	1943	1	0.186661	-0.462554	-0.817042	-0.0174223
TCGA-XF-AAMZ-01A-11R-A42T-07	1328	1	0.153843	-0.462554	-0.863189	-0.0124683
TCGA-E7-A4IJ-01A-31R-A26T-07	664	1	0.0252685	-0.462554	-1.13816	-0.00906961
TCGA-G2-A2EC-01A-11R-A180-07	686	1	0.077009	-0.345157	-0.725395	-0.00838466
TCGA-MV-A51V-01A-11R-A26T-07	404	0	0.0593447	-0.380979	-0.843415	-0.00651381
TCGA-G2-A3VY-01A-11R-A22U-07	528	0	-0.0200863	-0.390485	-1.04902	-0.00649505
TCGA-CU-A0YO-01A-11R-A10U-07	147	1	0.145166	-0.382856	-0.63756	-0.00420061
TCGA-GV-A3JV-01A-11R-A220-07	428	1	0.224205	-0.462554	-0.605968	0.00381787
TCGA-K4-A6FZ-01A-11R-A31N-07	54	0	0.717498	-0.39361	0.696732	0.0039361
TCGA-ZF-AA4U-01A-11R-A38B-07	258	1	0.679044	-0.462554	0.49016	0.0127727
TCGA-4Z-AA87-01A-11R-A39I-07	1433	0	-0.726154	0.160309	-1.15827	0.0189638
TCGA-GD-A76B-01A-11R-A32O-07	225	1	0.036464	-0.349369	-0.655947	0.0210031
TCGA-XF-A8HF-01A-11R-A36F-07	2911	1	0.0261983	-0.462554	-0.892994	0.0322461
TCGA-DK-A6B2-01A-11R-A30C-07	470	0	-0.064321	-0.305832	-0.708326	0.0331192
TCGA-DK-A3IV-01A-22R-A21D-07	290	1	-0.152729	-0.393357	-1.07008	0.0428615
TCGA-ZF-A9R2-01A-11R-A39I-07	633	0	0.780675	-0.462554	0.928415	0.0476397
TCGA-CF-A47W-01A-11R-A23W-07	363	0	-0.00923737	-0.462554	-0.851829	0.0530643
TCGA-FD-A6TH-01A-11R-A32O-07	129	1	-0.967771	0.581365	-0.457589	0.0554669
TCGA-GV-A6ZA-01A-12R-A33J-07	681	0	-0.128988	-0.462554	-1.102	0.0572381
TCGA-SY-A9G0-01A-12R-A38B-07	993	1	-0.00510445	-0.229695	-0.201717	0.0641706
TCGA-BT-A3PH-01A-11R-A220-07	140	1	0.561088	-0.399637	0.696692	0.0674608
TCGA-XF-AAMR-01A-31R-A42T-07	2750	0	0.160385	-0.462554	-0.368031	0.0691571
TCGA-UY-A78N-01A-12R-A33J-07	2603	1	-0.951638	0.633899	-0.205148	0.0700262
TCGA-G2-AA3F-01A-12R-A42T-07	880	0	-0.142613	-0.462554	-1.03197	0.074457
TCGA-XF-A9SJ-01A-11R-A39I-07	97	1	-0.016327	-0.462554	-0.73419	0.0758278
TCGA-G2-AA3C-01A-21R-A39I-07	208	1	-1.04758	0.312284	-1.18445	0.076038
TCGA-5N-A9KM-01A-11R-A42T-07	522	1	0.221101	-0.462554	-0.155407	0.0816241
TCGA-ZF-AA4V-01A-11R-A38B-07	1780	0	0.162852	-0.388743	-0.0996107	0.0828258
TCGA-CF-A27C-01A-11R-A16R-07	419	0	-0.0620623	-0.462554	-0.778122	0.0861961
TCGA-CF-A8HY-01A-11R-A36F-07	340	0	0.418103	-0.297979	0.749242	0.089462
TCGA-FD-A3SN-01A-12R-A22U-07	874	0	0.262803	-0.232228	0.587258	0.0948766
TCGA-E7-A3X6-01A-12R-A22U-07	891	1	0.20681	-0.462554	-0.0871599	0.0987995
TCGA-DK-AA6T-01A-11R-A39I-07	564	0	-0.230033	-0.462554	-1.07613	0.101043
TCGA-E7-A3Y1-01A-11R-A22U-07	161	0	-0.153171	-0.462554	-0.840205	0.111174
TCGA-DK-A3WY-01A-11R-A22U-07	4895	0	-0.101667	-0.462554	-0.667906	0.120379
TCGA-BT-A20V-01A-11R-A14Y-07	152	1	0.0395381	-0.325013	0.0277389	0.125801
TCGA-GV-A3JW-01A-11R-A20F-07	640	0	-0.327844	-0.462554	-1.0828	0.138056
TCGA-4Z-AA7Q-01A-11R-A39I-07	503	1	-0.817018	-0.0426	-1.14279	0.142255
TCGA-K4-A83P-01A-11R-A352-07	488	0	-0.263614	-0.284971	-0.469398	0.142699
TCGA-G2-A3IE-01A-11R-A20F-07	603	1	-0.417014	-0.462554	-1.24627	0.145042
TCGA-DK-A1A5-01A-11R-A13Y-07	64	1	0.241434	-0.462554	0.282829	0.148194
TCGA-FD-A5BV-01A-11R-A26T-07	161	1	0.12528	-0.462554	0.0229657	0.149318
TCGA-H4-A2HO-01A-11R-A180-07	45	0	-0.251362	-0.326813	-0.463971	0.156417
TCGA-GU-AATO-01A-11R-A39I-07	319	1	-0.544937	-0.248504	-0.92801	0.159136
TCGA-UY-A8OB-01A-12R-A42T-07	2078	0	0.395436	-0.462554	0.710235	0.160793
TCGA-FT-A3EE-01A-11R-A206-07	98	1	0.268203	-0.462554	0.433443	0.163359
TCGA-XF-A9T5-01A-11R-A42T-07	1998	0	-0.681956	-0.0128829	-0.620911	0.165819
TCGA-CF-A3MI-01A-11R-A20F-07	365	0	-0.0830068	-0.462554	-0.353689	0.166518
TCGA-E7-A7PW-01A-11R-A352-07	410	0	-0.423394	-0.462554	-1.11841	0.169266
TCGA-FJ-A3ZE-01A-11R-A23N-07	319	1	-0.213027	-0.393287	-0.449679	0.171816
TCGA-E7-A85H-01A-11R-A352-07	388	0	-0.43452	-0.325015	-0.775285	0.174171
TCGA-4Z-AA7M-01A-11R-A39I-07	488	0	-0.00730014	-0.357189	0.14735	0.177916
TCGA-BT-A2LD-01A-12R-A20F-07	614	1	-0.625587	-0.132297	-0.702772	0.180072
TCGA-BT-A20P-01A-11R-A14Y-07	536	1	-0.060613	-0.462554	-0.206135	0.182869
TCGA-XF-A9SU-01A-31R-A39I-07	179	1	0.369948	-0.462554	0.847818	0.194122
TCGA-XF-A9SP-01A-11R-A39I-07	447	1	-0.413224	-0.377459	-0.733117	0.19506
TCGA-DK-A1A3-01A-11R-A13Y-07	656	1	-0.329972	-0.462554	-0.733362	0.19829
TCGA-CF-A9FL-01A-11R-A38B-07	557	1	0.156464	-0.462554	0.384446	0.198607
TCGA-DK-A3IT-01A-31R-A20F-07	639	0	-0.570567	-0.314033	-0.907361	0.200164
TCGA-BT-A42F-01A-11R-A23W-07	851	0	-1.05257	0.67066	0.429531	0.201847
TCGA-K4-A3WS-01A-11R-A22U-07	750	0	-0.161514	-0.375988	-0.0946379	0.204817
TCGA-DK-AA6M-01A-11R-A39I-07	1559	0	-0.288155	-0.220459	0.0473539	0.213024
TCGA-UY-A78M-01A-21R-A352-07	680	1	-0.279508	-0.389344	-0.33687	0.215265
TCGA-DK-A3IL-01A-11R-A20F-07	407	1	-0.460509	-0.462554	-0.93066	0.215659
TCGA-CF-A1HR-01A-11R-A13Y-07	383	0	-0.401071	-0.365733	-0.537781	0.218603
TCGA-K4-A3WU-01B-11R-A23N-07	104	0	-0.310623	-0.462554	-0.551237	0.221705
TCGA-G2-AA3D-01A-11R-A39I-07	2108	0	-0.544746	-0.462554	-1.06561	0.225571
TCGA-ZF-A9R5-01A-12R-A42T-07	1074	0	-0.645003	-0.462554	-1.21462	0.239339
TCGA-2F-A9KR-01A-11R-A38B-07	3137	1	-0.489545	-0.277323	-0.357128	0.246686
TCGA-FD-A3B7-01A-31R-A20F-07	120	1	-0.281301	-0.0941245	0.593801	0.250186
TCGA-DK-AA6U-01A-11R-A39I-07	570	0	-0.153342	-0.386987	0.170149	0.251263
TCGA-FD-A6TI-01A-11R-A32O-07	290	1	-0.0483824	-0.462554	0.261644	0.257621
TCGA-GC-A4ZW-01A-11R-A26T-07	15	0	-0.314267	-0.462554	-0.272152	0.270571
TCGA-DK-A1A7-01A-11R-A13Y-07	552	0	-0.643202	-0.462554	-0.977133	0.279009
TCGA-DK-A3IS-01A-21R-A21D-07	1507	0	-0.362126	-0.462554	-0.326444	0.280006
TCGA-FD-A3SL-01A-21R-A22U-07	702	1	-0.419926	-0.462554	-0.439805	0.283277
TCGA-G2-A2EJ-01A-11R-A180-07	1439	0	-0.748115	0.710689	1.73541	0.288295
TCGA-FD-A5C1-01A-11R-A28M-07	1766	0	-0.982144	0.385687	0.437787	0.295471
TCGA-FD-A3SR-01A-11R-A22U-07	593	1	-0.720067	-0.259916	-0.553682	0.295865
TCGA-FD-A5C0-01A-11R-A28M-07	542	1	-0.658856	-0.372507	-0.674102	0.298809
TCGA-CF-A5UA-01A-11R-A28M-07	360	0	-0.75417	-0.462554	-1.1019	0.301077
TCGA-XF-A8HG-01A-11R-A36F-07	460	1	-0.814611	-0.462554	-1.23491	0.302036
TCGA-FD-A43S-01A-21R-A23W-07	449	0	-0.365054	-0.387118	0.00473301	0.305765
TCGA-FD-A3SJ-01A-12R-A22U-07	728	1	-0.665936	-0.40366	-0.707532	0.308972
TCGA-XF-AAN0-01A-11R-A42T-07	1693	1	-0.644103	-0.462554	-0.800087	0.309458
TCGA-FD-A6TG-01A-11R-A32O-07	92	1	-0.506001	-0.462554	-0.476957	0.31053
TCGA-DK-AA6X-01A-12R-A42T-07	460	0	-0.705789	-0.462554	-0.887522	0.318652
TCGA-XF-A9SL-01A-11R-A39I-07	1991	1	-0.717813	-0.209584	-0.269607	0.322139
TCGA-GC-A3I6-01A-11R-A20F-07	621	1	-0.40925	-0.462554	-0.18533	0.322374
TCGA-FD-A3SP-01A-31R-A22U-07	772	0	-0.800769	0.0625399	0.217497	0.323008
TCGA-GC-A3BM-01A-11R-A22U-07	642	1	-0.15611	-0.462554	0.44523	0.330845
TCGA-FD-A3SO-01A-11R-A22U-07	166	1	-1.02532	0.0724475	-0.217049	0.332548
TCGA-FD-A43N-01A-11R-A23W-07	689	0	-0.699925	-0.257103	-0.244473	0.339394
TCGA-XF-A9SW-01A-11R-A42T-07	357	1	-0.472643	-0.462554	-0.225746	0.340226
TCGA-FJ-A3ZF-01A-11R-A23N-07	516	0	-0.937232	-0.41514	-1.16693	0.3415
TCGA-S5-AA26-01A-11R-A38B-07	496	0	-0.647899	-0.278596	-0.116959	0.349808
TCGA-BL-A13I-01B-04R-A277-07	220	1	-1.03623	-0.0800938	-0.509945	0.35108
TCGA-ZF-AA56-01A-31R-A39I-07	255	1	0.151885	-0.371415	1.49796	0.351413
TCGA-DK-AA71-01A-31R-A39I-07	409	0	-0.459011	-0.462554	-0.123695	0.352259
TCGA-E7-A6MD-01A-41R-A352-07	127	0	-0.91522	-0.208336	-0.519956	0.356044
TCGA-E5-A2PC-01A-11R-A206-07	1307	0	-0.771202	-0.462554	-0.816982	0.356155
TCGA-DK-A3X2-01A-11R-A22U-07	539	1	-1.02606	-0.134416	-0.524522	0.367451
TCGA-FD-A6TK-01A-42R-A33J-07	325	0	0.491905	-0.462554	2.14875	0.367717
TCGA-BT-A2LA-01A-11R-A18C-07	515	0	-0.940863	-0.39687	-0.970437	0.368648
TCGA-XF-A8HD-01A-11R-A36F-07	2921	0	-0.79677	-0.462554	-0.800994	0.368844
TCGA-E7-A5KE-01A-11R-A28M-07	17	0	-0.180751	-0.369934	0.842539	0.369097
TCGA-E7-A541-01A-11R-A26T-07	767	1	-0.813968	-0.462554	-0.829974	0.370624
TCGA-GC-A3RD-01A-12R-A22U-07	422	0	-0.594186	-0.462554	-0.324702	0.370806
TCGA-CU-A0YR-01A-12R-A10U-07	453	1	-0.911503	-0.145934	-0.265211	0.371692
TCGA-XF-A9T0-01A-11R-A39I-07	788	0	-0.43749	-0.365163	0.282418	0.372
TCGA-FD-A3B6-01A-21R-A20F-07	991	1	-0.878694	-0.223295	-0.374254	0.372851
TCGA-DK-A3IU-01A-11R-A20F-07	696	1	-0.768944	-0.329004	-0.382359	0.373069
TCGA-E5-A4TZ-01A-11R-A31N-07	460	1	-1.05683	-0.391544	-1.12813	0.384831
TCGA-S5-A6DX-01A-11R-A31N-07	55	1	-0.883176	-0.462554	-0.879769	0.389151
TCGA-GC-A6I1-01A-12R-A31N-07	268	1	-1.04503	0.440613	1.03006	0.397615
TCGA-XF-A9T8-01A-11R-A39I-07	412	1	-0.990341	0.266501	0.769551	0.405127
TCGA-GC-A3YS-01A-11R-A23N-07	747	0	-0.992484	0.509901	1.37685	0.406975
TCGA-XF-A9ST-01A-11R-A42T-07	126	1	-0.887218	-0.462554	-0.775111	0.408519
TCGA-G2-A2EL-01A-12R-A18C-07	807	1	-0.931606	-0.332709	-0.541446	0.411018
TCGA-YC-A9TC-01A-22R-A39I-07	20	1	-1.06599	-0.384375	-0.972288	0.411883
TCGA-DK-A3IQ-01A-31R-A32Y-07	531	1	-0.468194	-0.462554	0.212888	0.413059
TCGA-FD-A3SM-01A-11R-A22U-07	539	1	-0.943282	-0.309523	-0.498925	0.413063
TCGA-ZF-AA5H-01A-11R-A39I-07	884	0	-0.0383343	-0.399036	1.36214	0.414109
TCGA-G2-A2EO-01A-11R-A180-07	1778	1	-0.214659	-0.378615	1.01182	0.414745
TCGA-BT-A20R-01A-12R-A16R-07	152	1	-0.739303	-0.462554	-0.378553	0.418247
TCGA-2F-A9KW-01A-11R-A38B-07	250	1	-0.939782	-0.462554	-0.827501	0.420112
TCGA-GU-AATP-01A-11R-A39I-07	989	0	-0.449281	-0.462554	0.300261	0.420536
TCGA-4Z-AA7R-01A-11R-A39I-07	515	1	-1.01009	-0.462554	-0.971534	0.423047
TCGA-FD-A62P-01A-32R-A30C-07	188	1	-0.832527	-0.462554	-0.538027	0.427493
TCGA-FD-A5BT-01A-11R-A26T-07	323	1	-0.803071	-0.462554	-0.453146	0.430436
TCGA-XF-AAN2-01A-11R-A42T-07	1842	1	-0.994279	-0.315365	-0.488505	0.437177
TCGA-GD-A6C6-01A-21R-A31N-07	66	0	-1.07748	-0.462554	-1.03866	0.437919
TCGA-YF-AA3M-01A-11R-A42T-07	409	0	-0.958693	-0.462554	-0.755465	0.439734
TCGA-LC-A66R-01A-41R-A30C-07	459	0	-0.58357	-0.225542	0.716448	0.444116
TCGA-FD-A5BY-01A-31R-A28M-07	248	0	0.0108535	-0.366194	1.74601	0.44639
TCGA-FJ-A3Z7-01A-12R-A23N-07	931	0	-1.05316	-0.462554	-0.932453	0.446486
TCGA-DK-A6B1-01A-12R-A30C-07	2019	0	-0.782195	-0.462554	-0.285597	0.450777
TCGA-DK-A2HX-01A-12R-A18C-07	1400	1	-0.886574	-0.462554	-0.517387	0.452081
TCGA-DK-AA76-01A-11R-A39I-07	361	0	-1.04684	-0.462554	-0.812444	0.464426
TCGA-E7-A7XN-01A-11R-A352-07	422	0	-0.57987	-0.462554	0.271945	0.466652
TCGA-CU-A0YN-01A-21R-A10U-07	387	1	-0.555187	-0.462554	0.345658	0.469557
TCGA-FD-A6TF-01A-52R-A32O-07	68	1	-0.991763	-0.384431	-0.440899	0.473296
TCGA-XF-A9T6-01A-11R-A42T-07	63	0	-0.946176	-0.185607	0.155733	0.473438
TCGA-GC-A6I3-01A-11R-A31N-07	417	0	-1.07748	-0.373707	-0.591465	0.476626
TCGA-4Z-AA86-01A-11R-A39I-07	307	1	-1.02383	-0.00686538	0.447783	0.478301
TCGA-XF-AAN4-01A-11R-A42T-07	811	1	-1.01922	-0.327679	-0.330029	0.479018
TCGA-GC-A3RB-01A-12R-A220-07	574	0	-1.00742	-0.462554	-0.62637	0.480682
TCGA-K4-A4AB-01B-12R-A28M-07	83	0	-0.0850346	-0.462554	1.49346	0.481325
TCGA-XF-AAMG-01A-11R-A42T-07	3315	0	-1.05169	-0.462554	-0.722841	0.481548
TCGA-FJ-A871-01A-11R-A352-07	268	1	-0.45045	-0.462554	0.6691	0.483695
TCGA-BT-A20O-01A-21R-A14Y-07	365	1	-1.03229	-0.261279	-0.159683	0.485183
TCGA-DK-A3IN-01A-11R-A20F-07	246	1	-0.81175	0.154314	1.37377	0.485312
TCGA-FD-A3SS-01A-12R-A22U-07	385	1	-1.05236	-0.348839	-0.408101	0.487557
TCGA-GU-A42R-01A-11R-A23N-07	569	1	-0.73721	-0.462554	0.0371024	0.488092
TCGA-DK-AA75-01A-11R-A39I-07	335	1	-0.894747	-0.462554	-0.298741	0.492438
TCGA-GU-A766-01A-11R-A32O-07	473	0	-0.815424	-0.38923	0.0712765	0.493609
TCGA-H4-A2HQ-01A-11R-A180-07	581	0	-0.802769	-0.462554	-0.0700455	0.495445
TCGA-FD-A5BU-01A-31R-A26T-07	580	0	-0.49132	-0.36178	0.899291	0.496442
TCGA-ZF-A9RE-01A-11R-A38B-07	104	1	-0.547692	-0.170276	1.27873	0.5025
TCGA-FD-A5BX-01A-11R-A26T-07	170	1	-1.00614	-0.462554	-0.469508	0.506849
TCGA-DK-A1AB-01A-11R-A13Y-07	501	1	-0.860151	-0.336431	0.20624	0.51182
TCGA-XF-AAN3-01A-11R-A42T-07	2587	0	-0.55868	-0.462554	0.604964	0.515002
TCGA-BT-A20U-01A-11R-A14Y-07	449	1	-0.0921967	-0.462554	1.69881	0.519026
TCGA-GV-A3QI-01A-11R-A220-07	1094	0	-1.02735	-0.462554	-0.431461	0.52159
TCGA-DK-A1AC-01A-11R-A13Y-07	3923	0	-1.04646	-0.462554	-0.45244	0.525478
TCGA-ZF-AA58-01A-12R-A42T-07	1625	0	-0.970452	-0.141625	0.590006	0.53826
TCGA-C4-A0F6-01A-11R-A10U-07	690	0	-1.07748	-0.462554	-0.423307	0.542529
TCGA-K4-A5RH-01A-11R-A30C-07	272	0	-1.04741	-0.462554	-0.301107	0.551574
TCGA-XF-AAMW-01A-11R-A42T-07	249	1	-0.0651721	-0.302461	2.40294	0.560951
TCGA-DK-AA6W-01A-12R-A39I-07	409	1	-0.718649	-0.462554	0.512209	0.561621
TCGA-XF-A9SX-01A-21R-A39I-07	709	1	-1.01979	-0.462554	-0.172317	0.562695
TCGA-GV-A40E-01A-12R-A23N-07	257	1	-0.989647	-0.16842	0.641079	0.565682
TCGA-XF-AAN7-01A-11R-A42T-07	557	1	-1.07748	-0.462554	-0.235353	0.574481
TCGA-BL-A13J-01A-11R-A10U-07	80	1	-0.261477	-0.462554	1.67051	0.580235
TCGA-XF-AAME-01A-12R-A42T-07	2787	1	-0.776582	-0.131968	1.32932	0.584278
TCGA-FD-A5BR-01A-11R-A26T-07	801	0	-0.996311	-0.299782	0.451904	0.591293
TCGA-ZF-AA53-01A-11R-A39I-07	1736	0	-1.02997	-0.157586	0.726049	0.591303
TCGA-BT-A0S7-01A-11R-A10U-07	197	1	-1.07748	-0.462554	-0.131397	0.592153
TCGA-ZF-AA54-01A-11R-A39I-07	581	1	-0.991695	-0.462554	0.122791	0.601908
TCGA-XF-AAMX-01A-11R-A42T-07	203	1	-0.899658	-0.462554	0.349849	0.604614
TCGA-PQ-A6FN-01A-11R-A31N-07	500	0	-0.671256	-0.462554	0.928054	0.613832
TCGA-XF-A9T4-01A-11R-A39I-07	488	1	0.0528655	-0.462554	2.62911	0.620603
TCGA-FD-A62S-01A-11R-A30C-07	400	1	-0.993436	-0.0767307	1.23176	0.629067
TCGA-4Z-AA82-01A-11R-A39I-07	1534	1	-0.90601	-0.462554	0.493204	0.631461
TCGA-CU-A3KJ-01A-11R-A21D-07	554	0	-1.07018	0.0712373	1.52399	0.64653
TCGA-FD-A3B5-01A-11R-A20F-07	268	1	-1.05875	0.112707	1.67469	0.650275
TCGA-YC-A89H-01A-11R-A36F-07	565	0	-0.521136	-0.381883	1.75877	0.662624
TCGA-DK-A3WX-01A-22R-A22U-07	317	1	-0.72427	0.0788489	2.43621	0.663504
TCGA-XF-AAN8-01A-11R-A42T-07	116	1	-1.01639	-0.321103	0.815261	0.669849
TCGA-K4-A5RI-01A-11R-A28M-07	351	1	-0.46719	-0.462554	1.78328	0.679633
TCGA-FD-A3N5-01A-11R-A21D-07	675	1	-0.95849	-0.278599	1.16005	0.688031
TCGA-HQ-A5ND-01A-11R-A26T-07	270	1	-0.557561	-0.462554	1.82536	0.722033
TCGA-DK-A2I6-01A-12R-A18C-07	2618	0	-1.00043	-0.462554	0.965765	0.748619
TCGA-BT-A0YX-01A-11R-A10U-07	394	1	-1.00969	-0.305587	1.3382	0.74962
TCGA-BL-A3JM-01A-12R-A21D-07	202	1	-1.07748	-0.462554	0.80772	0.751803
TCGA-C4-A0F7-01A-11R-A084-07	61	1	-1.0698	-0.409979	1.03988	0.766193
TCGA-FD-A3B3-01A-12R-A206-07	960	1	-1.03208	-0.0458996	2.03452	0.767659
TCGA-K4-A4AC-01A-21R-A26T-07	274	1	-1.0371	-0.28201	1.44242	0.768124
TCGA-C4-A0F1-01A-11R-A034-07	88	0	-1.0669	-0.322218	1.28652	0.770129
TCGA-BT-A42E-01A-11R-A23W-07	1092	0	-0.989074	-0.462554	1.13006	0.772121
TCGA-GU-AATQ-01A-11R-A39I-07	210	1	-0.92558	-0.462554	1.30448	0.77701
TCGA-XF-A9SY-01A-21R-A42T-07	631	0	-0.980567	-0.345362	1.4933	0.781334
TCGA-FD-A43Y-01A-21R-A26T-07	467	1	-0.634772	-0.462554	2.01424	0.784254
TCGA-XF-A9T2-01A-11R-A42T-07	567	1	-0.65556	-0.462554	1.97001	0.784842
TCGA-PQ-A6FI-01A-11R-A31N-07	367	0	-1.02959	-0.33064	1.45805	0.788278
TCGA-XF-AAN5-01A-11R-A42T-07	2260	0	-1.02381	-0.462554	1.1757	0.793428
TCGA-XF-AAMT-01A-11R-A42T-07	89	1	-0.538523	-0.462554	2.32263	0.799144
TCGA-K4-A3WV-01A-11R-A22U-07	637	0	-1.00999	0.0280285	2.46675	0.801473
TCGA-GC-A3RC-01A-11R-A22U-07	477	0	-1.03725	-0.462554	1.21577	0.80548
TCGA-CF-A1HS-01A-11R-A13Y-07	377	0	-0.883724	-0.35908	1.95932	0.82855
TCGA-GC-A3WC-01A-31R-A22U-07	532	0	-1.04064	-0.462554	1.35848	0.831063
TCGA-DK-A1AE-01A-11R-A13Y-07	484	0	-1.06317	-0.462554	1.32031	0.833363
TCGA-BT-A20N-01A-11R-A14Y-07	784	1	-1.02639	-0.462554	1.51392	0.851931
TCGA-DK-AA6R-01A-11R-A42T-07	4968	0	-0.964414	-0.462554	1.67979	0.855958
TCGA-2F-A9KT-01A-11R-A38B-07	3266	0	-0.586569	-0.462554	2.5772	0.861158
TCGA-G2-A2ES-01A-11R-A180-07	989	1	-1.05918	-0.462554	1.75954	0.906477
TCGA-DK-AA6Q-01A-11R-A39I-07	407	1	-1.06111	-0.462554	1.77131	0.909227
TCGA-DK-A3IM-01A-11R-A20F-07	245	1	-1.02323	-0.336963	2.19508	0.913748
TCGA-GU-A42Q-01A-11R-A23W-07	339	1	-1.07748	-0.313538	2.14982	0.917374
TCGA-ZF-A9RD-01A-11R-A42T-07	402	1	-1.05575	-0.462554	1.94714	0.937029
TCGA-FD-A3B4-01A-12R-A206-07	503	1	-0.939054	-0.462554	2.22214	0.938268
TCGA-G2-A2EF-01A-12R-A18C-07	1857	0	-1.07748	-0.402418	2.1247	0.950432
TCGA-G2-A3IB-01A-11R-A20F-07	217	1	-1.06757	-0.462554	2.2957	1.00089
TCGA-FD-A3N6-01A-11R-A21D-07	839	0	-1.07748	-0.399872	2.51156	1.01513
TCGA-DK-A3WW-01A-22R-A23N-07	624	0	-1.07748	-0.462554	2.36949	1.0173
TCGA-BT-A20X-01A-11R-A16R-07	248	1	-1.06863	-0.34429	2.72048	1.02385
TCGA-UY-A8OC-01A-11R-A36F-07	91	1	-1.06306	-0.462554	2.51118	1.03577
TCGA-C4-A0F0-01A-12R-A10U-07	58	0	-1.07748	-0.462554	2.72192	1.07722
TCGA-ZF-AA4W-01A-12R-A38B-07	1804	0	-1.04862	-0.462554	3.0283	1.11805
