# Supplementary material for: A TP53-Associated Immune Prognostic Signature for the Prediction of Overall Survival and Therapeutic Responses in Muscle-Invasive Bladder Cancer
Source: Front Immunol. 2020 Dec 17;11:590618. doi: 10.3389/fimmu.2020.590618 (PMC7774015; doi:10.3389/fimmu.2020.590618)
Supplement: Supplementary file 13 [file Table_4.xlsx]

## Sheet: Sheet1
Table S4. The riskscore of each MIBC patients calculated by TIPS in GEO cohort.
id	survival_time (days)	survival_status (0-alive; 1-death)	CTSE	ORM1	PTHLH	Riskscore
GSM1167416	270	0	-0.784329	7.32254	-0.29285	-2.81936
GSM814068	2892	0	-0.458528	5.31361	0.164798	-2.02487
GSM1167449	1086	0	3.89529	-0.285234	-0.0346069	-1.40525
GSM1167462	48	1	2.47321	0.338451	-0.995619	-1.27596
GSM1167339	228	1	2.73958	-0.0420228	0.171734	-1.02159
GSM814357	585	0	2.22647	-0.047118	-0.720826	-0.971076
GSM1167436	1431	0	2.35822	-0.292887	-0.98602	-0.964315
GSM814052	3309	0	2.44648	-0.377178	-0.454135	-0.872916
GSM1167420	1926	0	2.08338	-0.249773	-0.878311	-0.856926
GSM1167396	138	1	-0.584863	2.54451	0.0519212	-0.83177
GSM1167404	2472	1	2.47771	-0.727408	-0.830032	-0.801899
GSM814269	468	1	-0.84285	2.65961	0.195069	-0.755165
GSM814173	900	0	0.370395	1.11643	-0.596312	-0.714729
GSM1167350	690	1	1.42685	-0.0297982	-0.920791	-0.700491
GSM1167451	834	0	1.61547	-0.282683	-0.843034	-0.654624
GSM814179	531	1	1.18756	0.251606	-0.392561	-0.63556
GSM1167428	1968	1	1.48734	-0.235344	-0.75135	-0.608946
GSM814182	206	1	1.87043	-0.507825	-0.27414	-0.562784
GSM1167334	1116	1	1.6452	-0.553184	-0.825993	-0.54971
GSM814254	987	0	2.8752	-0.755499	1.79333	-0.499154
GSM1167468	1833	0	-0.663612	1.93213	0.443053	-0.477368
GSM1167466	912	0	1.32651	-0.532922	-0.826097	-0.43395
GSM1167385	480	1	0.568088	0.171118	-0.796901	-0.428897
GSM814094	885	1	-0.393844	0.888957	-0.776718	-0.351805
GSM814176	2098	0	0.724827	-0.0778262	-0.519452	-0.338302
GSM814189	1727	0	0.568566	0.168351	-0.234379	-0.332292
GSM1167469	1170	0	0.308371	0.077268	-0.958924	-0.315734
GSM1167381	240	1	0.27934	0.409488	-0.186522	-0.312636
GSM1167378	1233	0	-0.432202	1.18561	0.144638	-0.304811
GSM814126	2593	0	0.916974	-0.242704	-0.205408	-0.290604
GSM814142	226	1	0.23932	0.168496	-0.632301	-0.271595
GSM814132	2300	0	0.708136	-0.356281	-0.844499	-0.2701
GSM814356	491	0	-0.136392	0.390733	-0.754959	-0.239258
GSM1167393	102	1	0.491723	-0.00551265	-0.264417	-0.234408
GSM1167437	1566	0	-0.728386	0.89517	-0.647302	-0.201942
GSM1167454	1296	0	0.312589	-0.190036	-0.926976	-0.199681
GSM1167473	507	1	-0.389358	0.400584	-1.06467	-0.197389
GSM814295	1022	0	0.100079	0.0851274	-0.4233	-0.146745
GSM814110	1630	0	0.223499	-0.172462	-0.748665	-0.142004
GSM814195	1741	0	0.859755	-0.751189	-0.582837	-0.118887
GSM814076	538	1	0.28685	-0.0601749	-0.174851	-0.116323
GSM1167457	1338	0	0.514756	-0.490087	-0.649838	-0.105391
GSM814119	2644	0	0.15026	-0.0710522	-0.447569	-0.104846
GSM814070	767	0	0.209717	-0.216163	-0.492375	-0.074705
GSM814248	1232	0	0.270956	0.0829275	0.473699	-0.0599737
GSM814109	2085	0	-0.217152	0.0303339	-0.719203	-0.0503155
GSM1167435	546	1	-0.392443	0.121575	-0.768634	-0.0286764
GSM814325	402	1	-0.758078	0.440723	-0.813059	-0.0276732
GSM1167465	261	1	-0.329857	0.00195686	-0.894574	-0.0242552
GSM814251	1221	0	0.158495	-0.287268	-0.42967	-0.0142045
GSM1167414	3279	0	-0.481566	0.12761	-0.859967	-0.0119799
GSM1167376	1389	1	-0.300585	-0.142428	-0.994791	0.00793334
GSM1167419	1995	0	-0.528269	0.0333558	-0.885815	0.0414271
GSM1167445	186	1	-0.633936	0.379196	-0.256432	0.0443791
GSM1167344	2043	1	0.862157	-0.500396	1.03665	0.0501556
GSM1167335	1800	0	0.0633645	-0.408337	-0.473202	0.066345
GSM1167433	2172	0	-0.173274	-0.209808	-0.524426	0.0665437
GSM1167373	1434	0	-0.767441	0.481565	-0.154566	0.0707684
GSM814287	1011	0	0.225919	-0.15953	0.541469	0.0709438
GSM1167458	1161	0	-0.0637735	-0.305689	-0.388392	0.0872342
GSM1167390	759	1	-0.233046	-0.312764	-0.757577	0.0934606
GSM814138	185	1	0.921472	-0.520028	1.38914	0.0951913
GSM1167347	102	1	-0.190025	-0.425028	-0.807545	0.115339
GSM1167375	1284	1	-0.79147	0.311961	-0.297032	0.127154
GSM814090	2353	0	-0.383642	-0.294065	-0.821104	0.13354
GSM1167354	3177	1	-0.429029	0.013421	-0.0813028	0.147863
GSM814060	162	1	0.527115	-0.129327	1.76473	0.148746
GSM814218	1044	1	0.873344	0.026309	2.96633	0.152621
GSM1167424	1185	0	-0.703919	0.0722338	-0.516988	0.156302
GSM1167439	1038	1	-0.845974	0.0643889	-0.793779	0.167944
GSM1167400	2601	1	0.395927	-0.472318	0.849639	0.188401
GSM1167461	45	1	-0.47238	-0.109941	-0.190429	0.198031
GSM1167455	4221	0	-0.798512	-0.00148912	-0.669184	0.198284
GSM814317	630	0	-0.705455	-0.0962215	-0.617096	0.210634
GSM1167389	51	0	-0.545369	-0.220993	-0.469255	0.225737
GSM1167429	1131	0	-0.0589638	-0.691851	-0.496663	0.22914
GSM1167384	354	1	-0.643846	0.157604	0.264132	0.229809
GSM814172	618	1	-0.790478	-0.0913713	-0.646449	0.236766
GSM814240	1687	0	-0.0702829	-0.788578	-0.631525	0.251254
GSM814204	726	1	0.42466	-0.605814	0.970936	0.253884
GSM1167441	129	1	-0.722995	-0.0879083	-0.348664	0.259617
GSM1167399	5376	0	-0.408903	-0.537802	-0.738848	0.259745
GSM814085	2931	0	-0.0751058	-0.922698	-0.793206	0.281979
GSM814241	194	1	-0.175453	-0.196189	0.803127	0.287358
GSM1167444	2142	0	-0.53713	-0.519032	-0.815202	0.28889
GSM814238	110	1	-0.936781	0.0254895	-0.347468	0.295569
GSM814291	547	1	-1.33441	0.384895	-0.245675	0.316999
GSM1167403	1830	1	-0.478945	-0.408337	-0.199925	0.324303
GSM1167402	3306	1	-0.618018	-0.239098	-0.0258859	0.337048
GSM814322	453	1	-1.48256	0.29844	-0.668818	0.339153
GSM1167380	1089	1	-0.731422	-0.458053	-0.78571	0.344066
GSM1167377	1545	0	-0.54598	-0.637158	-0.676641	0.36551
GSM1167443	222	1	-0.737005	0.146736	0.852498	0.370728
GSM1167363	426	1	-0.1756	-0.665467	0.195523	0.381219
GSM1167406	147	1	-0.485336	-0.539198	-0.19063	0.383337
GSM1167372	1260	0	-0.248934	-0.756641	-0.182914	0.383778
GSM1167401	240	1	-0.440358	-0.497644	0.0543799	0.389995
GSM814334	533	0	-1.00078	-0.189235	-0.467448	0.390318
GSM1167379	141	1	-0.600765	0.421308	1.98385	0.394604
GSM1167346	237	1	-0.601657	-0.151524	0.572196	0.39556
GSM814300	295	1	-1.09181	-0.192688	-0.637213	0.398407
GSM814056	1091	1	-0.655857	-0.65479	-0.485882	0.448196
GSM1167422	1719	0	-0.670428	-0.268081	0.477498	0.455236
GSM814289	247	1	-1.11154	-0.242599	-0.468376	0.455768
GSM1167434	447	1	-0.553249	0.425726	2.6316	0.484335
GSM814347	299	0	-1.28288	-0.173952	-0.399599	0.505453
GSM814064	2279	0	-0.431004	0.195537	2.48899	0.509095
GSM1167453	561	1	-0.588421	-0.372606	0.802122	0.522339
GSM1167360	315	1	0.0100729	-0.516953	1.88584	0.533784
GSM814353	328	1	-1.39665	0.133391	0.464618	0.567655
GSM1167383	279	1	-0.831195	-0.0584056	1.46768	0.598202
GSM1167410	861	1	-0.530462	-0.454665	1.33452	0.624708
GSM1167342	612	1	-0.446213	-0.793026	0.750178	0.634624
GSM814092	796	1	-0.718086	-1.02712	-0.446805	0.635488
GSM814202	191	1	-0.585004	-1.28129	-0.620121	0.660874
GSM1167336	87	1	-0.414447	-0.0484431	2.83204	0.663428
GSM1167398	195	1	-0.574666	-0.39438	1.66365	0.67258
GSM1167361	1593	0	-0.55425	-0.329541	1.91416	0.679971
GSM814246	1612	0	-0.0951392	-0.995643	1.38632	0.690949
GSM1167387	177	1	-0.661227	-0.331485	1.76085	0.696447
GSM1167391	522	1	-0.770846	-0.452634	1.34907	0.720077
GSM814225	402	1	-0.722947	-0.21856	2.1102	0.732478
GSM814354	512	0	-1.27006	0.057209	2.54332	0.90366
GSM1167388	243	1	-0.683985	-0.815232	2.91374	1.10449
